# Supplementary material for: Review of Patient Gene Profiles Obtained through a Non-Negative Matrix Factorization-Based Framework to Determine the Role Inflammation Plays in Neuroblastoma Pathogenesis
Source: Int J Mol Sci. 2024 Apr 17;25(8):4406. doi: 10.3390/ijms25084406 (PMC11050151; doi:10.3390/ijms25084406)
Supplement: Supplementary file 1 [file ijms-25-04406-s001.zip]

Archive with 1 entries (1 files):
- ijms-2910910-supplementary.csv
