# Supplementary material for: Review of Patient Gene Profiles Obtained through a Non-Negative Matrix Factorization-Based Framework to Determine the Role Inflammation Plays in Neuroblastoma Pathogenesis
Source: Int J Mol Sci. 2024 Apr 17;25(8):4406. doi: 10.3390/ijms25084406 (PMC11050151; doi:10.3390/ijms25084406)
Supplement: Supplementary file 1 [file ijms-25-04406-s001.zip › ijms-2910910-supplementary.csv]

Table S1_Boccarelli-6-Metagenes4_GSE16476_unrolled
SFRP2
IGKV1OR2-108
MLIP
LOC102725526
IGHV4-31
IGHM
IGHG3
IGHG2
IGHG1
IGHA2
IGHA1
IGH
IGHA2
IGHA1
IGH
TAC1
MIR8071-2
MIR8071-1
IGHV4-31
IGHM
IGHG2
IGHG1
IGHV3-23
IGHV4-31
IGHM
IGHG3
IGHG1
IGHD
IGHA1
IGH
IGLV1-44
IGLJ3
IGLV1-44
CKAP2
IGLV@
IGLC1
APOD
IGLC1
CYAT1
IGLV1-44
IGLC1
IGK
IGKC
IGHM
IGKC
TNNC1
MYL1
LINC01279
JCHAIN
CXCL13
MFAP5
CXCL14
COMP
IGLJ3
IGLV@
IGLC1
SFRP4
IGK
IGHV3-23
IGHV4-31
IGHM
IGHG1
IGHA1
IGHV3-23
IGHV4-31
IGHM
IGHG3
IGHG1
IGHA2
IGHA1
F13A1
COL8A1
IGHV4-31
IGHM
IGHG4
IGHG3
IGHG1
IGHD
IGHA2
IGHA1
HMOX1
CCDC80
CEMIP
MXRA5
CHI3L1
CKAP2
IGLV@
IGLC1
IGLL5
IGKV1OR2-118
PLA2G2A
IFI44L
WT1
TNFRSF17
CHRDL1
IGLJ3
CKAP2
IGLV@
IGLC1
PDPN
IGHV3-23
IGHV4-31
IGHM
IGHG4
IGHG3
IGHG1
IGHD
IGHA2
IGHA1
IGH
SIGLEC1
ALX1
MS4A1
SERPINE1
CALCB
IGLL3P
MYH11
IGHV4-31
IGHM
IGHG3
IGHG1
IGHD
IGHA1
PMP2
IGF1
CD37
LGI1
IGLJ3
F3
LOX
SELE
THBS1
CX3CR1
UTS2
MYL2
IL6
IGLJ3
CKAP2
COL12A1
CXCL11
FCMR
TCL1A
FOSB
MYL9
PLA2G2D
LYVE1
FCGR1B
IGHD
GPM6B
DCN
CYR61
ARHGAP45
PTGDS
CCL8
TMEM200A
COL15A1
ST6GALNAC2
RNASE1
PLN
SVEP1
STAP1
SLC24A3
PLP1
GZMB
P2RY10
CDH19
NR4A2
ABI3BP
NRROS
OAS2
NCF1C
NCF1B
NCF1
ANXA1
GNLY
CYP1B1
RUNX2
THBS2
CD19
EFEMP1
TRAC
TRAJ17
TRAV20
TRDV2
FDCSP
FBLN2
ITGAX
FCGR1CP
FCGR1B
FCGR1A
MB
SELL
ISM1
CTGF
COL14A1
SPI1
MGP
MMP9
GPR183
MX1
IFIT1
IFITM2
IFITM1
POU2AF1
SPIB
CNN1
PRRX1
COL8A2
GLT8D2
NEXN
SLC15A3
PTX3
RAC2
TRAF3IP3
LAMP3
IGHV4-31
IGHM
IGHG3
IGHG2
IGHG1
IGHD
IGHA1
CA3
MIR155
MIR155HG
MIR142
S100B
FNDC1
AEBP1
TGFB1
LUM
MZB1
KLF4
UGT8
COLEC12
HSPG2
LILRB2
PLTP
LOC102725426
MIR8071-2
MIR8071-1
IGHM
IGHG1
CD3E
IL2RG
MAP3K8
LY6E
LILRB1
BIN2
PLAU
PTGIS
ASPA
S100A11
FZD2
TRIM22
TRAC
HTR2A
CCL18
PTPRCAP
LTF
VGLL3
NR4A1
CD74
LOC101928361
ARHGAP15
DPEP2
SPON1
TNFSF13B
GPR78
CPZ
CD52
OMD
IGHV4-31
IGHM
IGHG3
IGHG2
IGHG1
IGHD
IGHA2
IGHA1
IGH
LRRC25
LOC101927263
CCL2
SULF1
SCARA5
MR1
TXK
NLRP1
RENBP
LMOD1
IFIT3
GZMK
GAPT
TAGAP
EHD2
SERPINH1
IL1R1
LOC100509457
HLA-DQA1
RASGEF1A
COL6A2
CD2
FCGR2A
CXCL3
CRISPLD2
IL7R
COL5A1
RGS1
PODN
STK10
CMKLR1
HERC5
FCGR2B
FAP
SRPX
CCR7
IFITM1
VSIG4
HOPX
ZFP36
COL4A5
C16orf54
MFGE8
ISG15
CCL5
TREM2
HTRA1
TRBC1
ZIC3
TMC8
GXYLT2
LY96
TPM2
RUNX3
CYBRD1
PTPRZ1
EHBP1L1
COL1A2
GPR18
VWF
HSPA6
CILP2
ITGB2
SAMSN1
EGR2
ITPR3
NKG7
RAB31
FABP4
SYNPO
TBC1D10C
LCK
NRN1
GPR34
LTB
EMP1
PRELP
BGN
RHOH
UG0898H09
LEF1
LOC101060835
HLA-DQB1
KCNJ10
ZAP70
OLFML3
FAM129A
HPGDS
CLEC5A
INPP5D
RSAD2
SUGCT
BANK1
PDGFRL
LOC101928916
NNMT
P2RY12
IKZF1
ENG
SMOC2
CCL19
MS4A7
TCIRG1
LGALS2
INSC
ADAMTS3
SNX20
CFD
CD69
FXYD5
IFI30
PIK3R2
FCN1
GUSBP11
LOC101060835
LOC100996809
HLA-DRB4
HLA-DRB3
HLA-DRB1
HLA-DQB1
COL5A2
RUNX1-IT1
CHRM3-AS2
JAK3
PDGFB
IFI27
ACKR1
FCGR3B
FCGR3A
RSPO3
FCRL3
CCL11
THBD
IL27RA
FCGR2C
ADIRF
SLC12A8
IL4I1
ADGRE5
PLAC8
ATP1A2
CCL13
GPNMB
OLFML2A
IDO1
IFI44
NAPSB
LINC01094
LOC100509457
HLA-DQA2
HLA-DQA1
NID2
CCL21
ADAMTS1
CDH11
ABCA8
TNC
BHLHE41
SLN
HTR2B
CD7
LAPTM5
TAGLN
FERMT3
CD163
ADAM12
NFATC2
FBLN5
FOS
MNDA
CSF2RB
LPL
CXCL10
ALOX5AP
IFIT2
CD3D
CYTIP
CCND2
FMO1
BIRC3
CD48
EPHB1
ARHGAP9
PLEC
VNN2
ISLR
SAMD9L
GPX8
SOCS3
SYTL1
C1S
GGTA1P
ITK
C2orf88
PTPN14
VCAN
S100A4
COL6A3
NOV
THBS4
GADD45B
MCTP1
LY75
TNFRSF11B
EVI2A
POSTN
NOTCH3
CD4
HCLS1
F2RL2
MYLPF
GGT5
ATP2A3
S100A9
KLF2
CLEC2B
MEOX2
P4HA3
PTRF
APBB1IP
MS4A4A
TLR7
GIMAP1
MMP19
ADAM28
ICOS
FYB
BCL2A1
NR2F1
FCRL1
HERC6
CARD16
ITGB2-AS1
MAL
HLA-DMB
IFI16
EMP3
SELP
C1R
ARHGAP30
MEGF10
TPSB2
TPSAB1
EVI2B
MFAP4
THEMIS
APOL6
IL2RB
EPSTI1
C1QA
IFITM2
RASGRP1
OGN
WDFY4
TYROBP
OLFML2B
MYOF
TMEM71
SLAMF8
MN1
HLA-G
PCED1B
CXCL9
MSR1
DKK2
CCR1
LRMP
RNASE6
FCER1G
DOCK8
RARRES1
ITGB7
HLA-DQB1
FLNA
INHBA
PLVAP
LCP2
GZMH
IGHV4-31
IGHM
IGHG3
IGHG1
IGHD
IGHA2
IGHA1
LILRB3
DDX60L
YBX3
SGK1
COL11A1
CFP
LCP1
DDX60
NCF1
LSP1
XAF1
SELPLG
STEAP4
HLA-DMA
GPR65
MSRB3
FPR3
PRF1
CSTA
ITGAL
MEDAG
CLECL1
ZCCHC24
CD86
CD14
HIC1
HELZ2
GIMAP4
SBNO2
CD177
C5orf46
PDGFRA
LOC101060835
LOC100996809
HLA-DRB5
HLA-DRB4
HLA-DRB1
HLA-DQB1
C11orf21
DENND2D
SRGN
MAN1C1
IGHM
IGHG1
IGHA1
TIMP1
PTPRE
ANXA11
CXCL5
AIF1
TFEC
ZFP36L1
IGFBP4
TPSB2
MALL
CALCA
PIEZO1
ITPKB
GPSM3
TGFBR2
COL10A1
PRSS23
MARCH1
SLC16A4
ACTG2
HCP5
PTPRC
TNFAIP6
LINC01215
MPEG1
C15orf48
IGFBP5
CD72
ALOX5
OSMR
PIK3CG
HLA-DRA
LOC101060835
LOC100996809
HLA-DRB6
HLA-DRB5
HLA-DRB4
HLA-DRB3
HLA-DRB1
HLA-DQB1
C3AR1
LOC101926921
DAB2
SIRPG
CD3G
LOC101927137
FAM78A
C2orf40
GZMA
LAIR1
CTSK
FBN1
OAS3
CEBPB
SLAMF7
CEBPD
TMEM173
ARL11
MIR5193
UBA7
MS4A14
ITM2A
HLA-DRB1
GPR171
ALDH1A3
C5AR1
MEF2C
MIR8085
BCL3
PTPN22
P2RY14
CST7
LOC441601
PLSCR4
LOC100996809
HLA-DRB4
HLA-DRB1
GAB3
BST2
DOCK2
CYBB
GRN
KCNJ5
GSN
CSF1R
LGR5
CD84
CCDC88C
CARMN
SP100
TRG-AS1
KIRREL
KLHL6
CPED1
KDELR3
IFITM3
CD180
PAX5
HBD
ARHGDIB
ESAM
VWA1
GIMAP2
PIK3R5
MMP2
SHC4
MEGF6
CD53
IFI6
CTSW
VMP1
PRKD1
CXCL16
DEF6
ISG20
FAM46C
CTHRC1
IFIH1
HLA-C
HEPH
CD6
SH2D1A
HLA-B
CLEC7A
FLT3LG
TNFAIP2
CCR5
NR2F2-AS1
THEMIS2
PTGS2
FMO2
GLIPR1
PLAC9
SP110
HOXB7
TARP
TRGV9
TRGC2
PARVG
FLJ32255
FZD7
CPA3
HLA-DPB1
HK3
BTK
TMEM47
NLRC3
CDC42EP5
SOX10
CLDN11
HLA-E
IL10RA
CCL15-CCL14
CCL14
HLA-DRB4
SYK
COL5A3
NPNT
FHL2
LDLRAP1
GPC4
ACTA2
FHL5
SPARCL1
MIR6732
ZC3H12A
ADAP2
HLA-DPA1
EBF2
TPP1
KLRD1
CD247
CCR2
TLR3
TPTE
SIX5
EGFL6
TNFRSF4
TRABD2A
MRVI1
BACE2
HMCN1
DENND1C
FGF7P3
FGF7P6
FGF7
APLNR
RAI14
FPR1
TNS1
SLC35F1
CRYAB
LGALS9
LOC102724611
CLIC3
PGGHG
GALNT14
CR1
TPBG
CD93
PRKCQ-AS1
GABRQ
MYH9
SOX18
C1QC
JUNB
RTP4
MX2
BLNK
KIAA0226L
BOC
ANTXR1
PSMB8-AS1
TRAT1
LRP10
LOC100507165
CREB3L1
CD28
FAM26F
WAS
SGMS2
CRTAM
PCOLCE
HLA-F
ZYX
PDGFD
AKNA
GPIHBP1
LTBP2
GBP3
FGD3
CAPG
INMT
IL33
SLC1A3
LOC101928269
LOC100506403
RUNX1
C1orf162
ITGBL1
STC2
CD27
TAPBP
PDE5A
LY86
TREM1
LGALS3
SAMD3
FOLR2
RRAD
TNFSF12-TNFSF13
TNFSF13
ICAM1
GAS7
RNASE2
TFAP2A
IGHV4-31
IGHM
IGHG4
IGHG3
IGHG1
IGHD
IGHA2
IGHA1
IGH
CSF2RA
IL18
TLR2
SRPX2
TRIM6-TRIM34
TRIM34
CCL4
ARHGEF26
BTN3A3
FBXO32
WLS
SLC18B1
CYP27C1
JAML
LTBP4
HLA-J
HAVCR2
MXRA8
SIDT1
MS4A6A
SLC2A14
SLC2A3
VAV1
